# Supplementary material for: Drug Targets for Cardiovascular-Safe Anti-Inflammatory: In Silico Rational Drug Studies
Source: PLoS One. 2016 Jun 3;11(6):e0156156. doi: 10.1371/journal.pone.0156156 (PMC4892653; doi:10.1371/journal.pone.0156156)
Supplement: S1 Table — (XLS) [file pone.0156156.s002.xls]

## Sheet: Sheet1
S1 Table. Quantitative toxicity profiling of all Curcumin and its analogs.
Title	TOPKAT_Mouse_Female_NTP_Prediction	TOPKAT_Mouse_Female_NTP_Probability	TOPKAT_Mouse_Female_NTP_Enrichment	TOPKAT_Mouse_Female_NTP_Score	TOPKAT_Mouse_Male_NTP_Prediction	TOPKAT_Mouse_Male_NTP_Probability	TOPKAT_Mouse_Male_NTP_Enrichment	TOPKAT_Mouse_Male_NTP_Score	TOPKAT_Rat_Female_NTP_Prediction	TOPKAT_Rat_Female_NTP_Probability	TOPKAT_Rat_Female_NTP_Enrichment	TOPKAT_Rat_Female_NTP_Score	TOPKAT_Rat_Male_NTP_Prediction	TOPKAT_Rat_Male_NTP_Probability	TOPKAT_Rat_Male_NTP_Enrichment	TOPKAT_Rat_Male_NTP_Score	TOPKAT_Mouse_Female_FDA	TOPKAT_Mouse_Male_FDA	TOPKAT_Rat_Female_FDA	TOPKAT_Rat_Male_FDA	TOPKAT_Mouse_Female_FDA_None_vs_Carcinogen_Prediction	TOPKAT_Mouse_Female_FDA_None_vs_Carcinogen_Probability	TOPKAT_Mouse_Female_FDA_None_vs_Carcinogen_Enrichment	TOPKAT_Mouse_Female_FDA_None_vs_Carcinogen_Score	TOPKAT_Mouse_Male_FDA_None_vs_Carcinogen_Prediction	TOPKAT_Mouse_Male_FDA_None_vs_Carcinogen_Probability	TOPKAT_Mouse_Male_FDA_None_vs_Carcinogen_Enrichment	TOPKAT_Mouse_Male_FDA_None_vs_Carcinogen_Score	TOPKAT_Mouse_Male_FDA_Single_vs_Multiple_Prediction	TOPKAT_Mouse_Male_FDA_Single_vs_Multiple_Probability	TOPKAT_Mouse_Male_FDA_Single_vs_Multiple_Enrichment	TOPKAT_Mouse_Male_FDA_Single_vs_Multiple_Score	TOPKAT_Rat_Female_FDA_None_vs_Carcinogen_Prediction	TOPKAT_Rat_Female_FDA_None_vs_Carcinogen_Probability	TOPKAT_Rat_Female_FDA_None_vs_Carcinogen_Enrichment	TOPKAT_Rat_Female_FDA_None_vs_Carcinogen_Score	TOPKAT_Rat_Female_FDA_Single_vs_Multiple_Prediction	TOPKAT_Rat_Female_FDA_Single_vs_Multiple_Probability	TOPKAT_Rat_Female_FDA_Single_vs_Multiple_Enrichment	TOPKAT_Rat_Female_FDA_Single_vs_Multiple_Score	TOPKAT_Rat_Male_FDA_None_vs_Carcinogen_Prediction	TOPKAT_Rat_Male_FDA_None_vs_Carcinogen_Probability	TOPKAT_Rat_Male_FDA_None_vs_Carcinogen_Enrichment	TOPKAT_Rat_Male_FDA_None_vs_Carcinogen_Score	TOPKAT_Rat_Male_FDA_Single_vs_Multiple_Prediction	TOPKAT_Rat_Male_FDA_Single_vs_Multiple_Probability	TOPKAT_Rat_Male_FDA_Single_vs_Multiple_Enrichment	TOPKAT_Rat_Male_FDA_Single_vs_Multiple_Score	TOPKAT_WOE_Prediction
bisdemethoxycurcumin	Non-Carcinogen	0.516606	1.31275	-1.82476	Carcinogen	0.598651	1.52176	-0.006443	Carcinogen	0.519961	1.14234	0.267857	Non-Carcinogen	0.412122	0.809867	-5.20273	Non-Carcinogen	Single-Carcinogen	Single-Carcinogen	Multi-Carcinogen	Non-Carcinogen	0.23212	0.724216	-0.864882	Carcinogen	0.334198	1.13556	2.34072	Single	0.194026	0.644444	-3.38262	Carcinogen	0.271335	0.842682	-0.022266	Single	0.468335	1.25229	-0.490291	Carcinogen	0.302266	0.904436	0.527372	Multiple	0.51988	1.25556	3.24767	Carcinogen
BJC003	Non-Carcinogen	0.387952	0.985822	-4.32283	Non-Carcinogen	0.570162	1.44934	-1.09436	Non-Carcinogen	0.504595	1.10858	-0.564371	Non-Carcinogen	0.410011	0.80572	-5.24996	Non-Carcinogen	Single-Carcinogen	Non-Carcinogen	Multi-Carcinogen	Non-Carcinogen	0.218575	0.681955	-7.05015	Carcinogen	0.26941	0.915414	-0.163359	Single	0.19861	0.65967	-3.15296	Non-Carcinogen	0.237642	0.738043	-2.24236					Carcinogen	0.293486	0.878164	-0.005845	Multiple	0.527662	1.27435	2.16302	Non-Carcinogen
BJC004	Non-Carcinogen	0.55478	1.40975	-0.744648	Carcinogen	0.603537	1.53418	0.403913	Carcinogen	0.57263	1.25805	4.08053	Non-Carcinogen	0.572464	1.12496	-0.975393	Non-Carcinogen	Single-Carcinogen	Non-Carcinogen	Multi-Carcinogen	Non-Carcinogen	0.214591	0.669523	-2.90027	Carcinogen	0.322757	1.09668	1.95308	Single	0.174269	0.578822	-4.55955	Non-Carcinogen	0.24049	0.746888	-2.01399					Carcinogen	0.295297	0.883585	0.107389	Multiple	0.529561	1.27894	1.69485	Carcinogen
BJC005	Non-Carcinogen	0.538206	1.36763	-1.25334	Carcinogen	0.601595	1.52925	0.20777	Carcinogen	0.567071	1.24584	3.55279	Carcinogen	0.612902	1.20442	0.537607	Non-Carcinogen	Single-Carcinogen	Non-Carcinogen	Non-Carcinogen	Non-Carcinogen	0.211365	0.659459	-5.62896	Carcinogen	0.265825	0.903232	-0.330142	Single	0.176196	0.585223	-4.42743	Non-Carcinogen	0.221915	0.689198	-3.76378					Non-Carcinogen	0.283769	0.84909	-0.646004					Carcinogen
Compound I	Carcinogen	0.651819	1.65633	2.33128	Carcinogen	0.722259	1.83597	3.76656	Carcinogen	0.56916	1.25043	3.74505	Non-Carcinogen	0.29618	0.582027	-7.71964	Non-Carcinogen	Non-Carcinogen	Non-Carcinogen	Non-Carcinogen	Non-Carcinogen	0.211655	0.660363	-5.72444	Non-Carcinogen	0.209605	0.712205	-3.72572					Non-Carcinogen	0.214773	0.667019	-4.71223					Non-Carcinogen	0.256605	0.767811	-2.86022					Non-Carcinogen
Compound II	Non-Carcinogen	0.568856	1.44552	-0.236094	Carcinogen	0.710983	1.80731	3.5635	Carcinogen	0.578491	1.27093	4.39415	Non-Carcinogen	0.25112	0.49348	-8.71287	Non-Carcinogen	Non-Carcinogen	Non-Carcinogen	Non-Carcinogen	Non-Carcinogen	0.21064	0.657197	-5.33284	Non-Carcinogen	0.20175	0.685517	-4.40106					Non-Carcinogen	0.223717	0.694797	-3.55884					Non-Carcinogen	0.26941	0.806124	-1.71854					Non-Carcinogen
Compound III	Non-Carcinogen	0.302393	0.768408	-5.67454	Carcinogen	0.695343	1.76755	3.28944	Carcinogen	0.662741	1.45602	8.19936	Non-Carcinogen	0.299103	0.587773	-7.65631	Non-Carcinogen	Single-Carcinogen	Non-Carcinogen	Non-Carcinogen	Non-Carcinogen	0.22646	0.706555	-7.94731	Carcinogen	0.249422	0.847499	-1.14949	Single	0.19728	0.655253	-3.21828	Non-Carcinogen	0.216641	0.67282	-4.43776					Non-Carcinogen	0.279092	0.835095	-0.976602					Non-Carcinogen
curcomin	Carcinogen	0.683524	1.7369	2.89925	Carcinogen	0.792005	2.01327	5.16108	Carcinogen	0.570407	1.25317	3.86317	Non-Carcinogen	0.25906	0.509082	-8.53479	Non-Carcinogen	Single-Carcinogen	Non-Carcinogen	Non-Carcinogen	Non-Carcinogen	0.213731	0.666841	-6.24682	Carcinogen	0.250302	0.85049	-1.1029	Single	0.168537	0.559785	-4.9838	Non-Carcinogen	0.212908	0.661226	-5.01291					Non-Carcinogen	0.255999	0.765998	-2.92023					Non-Carcinogen
Curcumino-2-phenylenediiminel	Non-Carcinogen	0.537525	1.3659	-1.27271	Carcinogen	0.591795	1.50433	-0.364318	Non-Carcinogen	0.391789	0.860748	-5.34659	Non-Carcinogen	0.420141	0.825625	-5.02227	Non-Carcinogen	Non-Carcinogen	Non-Carcinogen	Non-Carcinogen	Non-Carcinogen	0.24632	0.76852	-9.46721	Non-Carcinogen	0.169998	0.577627	-9.26003					Non-Carcinogen	0.20461	0.635456	-7.31297					Non-Carcinogen	0.230041	0.688326	-6.71884					Non-Carcinogen
Curcumino-iminobenzene	Carcinogen	0.661072	1.67985	2.49427	Carcinogen	0.719005	1.8277	3.70745	Carcinogen	0.629456	1.3829	6.65539	Non-Carcinogen	0.360488	0.7084	-6.33503	Non-Carcinogen	Non-Carcinogen	Non-Carcinogen	Non-Carcinogen	Non-Carcinogen	0.210106	0.655529	-4.96593	Non-Carcinogen	0.214866	0.730081	-3.31521					Non-Carcinogen	0.210956	0.655163	-5.36589					Non-Carcinogen	0.263289	0.78781	-2.237					Non-Carcinogen
demethoxycurcumin	Carcinogen	0.665375	1.69078	2.57081	Carcinogen	0.766175	1.94761	4.61179	Carcinogen	0.584286	1.28366	4.64659	Non-Carcinogen	0.217802	0.428006	-9.48213	Non-Carcinogen	Single-Carcinogen	Non-Carcinogen	Non-Carcinogen	Non-Carcinogen	0.21027	0.656044	-4.20615	Carcinogen	0.255187	0.867086	-0.850133	Single	0.169948	0.564471	-4.87454	Non-Carcinogen	0.220947	0.686195	-3.87841					Non-Carcinogen	0.275118	0.823205	-1.27091					Non-Carcinogen
Ar-Curcumene	Non-Carcinogen	0.418954	1.0646	-3.79912	Carcinogen	0.605188	1.53838	0.943425	Non-Carcinogen	0.40873	0.897968	-4.71645	Non-Carcinogen	0.331766	0.651959	-6.95295	Non-Carcinogen	Single-Carcinogen	Single-Carcinogen	Multi-Carcinogen	Non-Carcinogen	0.2127	0.663624	-6.01326	Carcinogen	0.287867	0.978129	0.638424	Single	0.33081	1.09876	0.88468	Carcinogen	0.270743	0.840844	-0.054564	Single	0.40981	1.0958	-2.99906	Carcinogen	0.297221	0.88934	0.22572	Multiple	0.530752	1.28182	0.814204	Non-Carcinogen
Ar-Turmerone	Non-Carcinogen	0.344656	0.875805	-5.01726	Carcinogen	0.602939	1.53266	1.34164	Non-Carcinogen	0.457275	1.00462	-2.7758	Non-Carcinogen	0.418771	0.822934	-5.05321	Non-Carcinogen	Single-Carcinogen	Non-Carcinogen	Multi-Carcinogen	Non-Carcinogen	0.21279	0.663904	-6.03526	Carcinogen	0.311984	1.06008	1.57031	Single	0.284132	0.943725	-0.203309	Non-Carcinogen	0.240114	0.745721	-2.04353					Carcinogen	0.339467	1.01575	2.45184	Multiple	0.524253	1.26612	2.7205	Carcinogen
B-Turmerone	Carcinogen	0.679284	1.72613	2.82166	Carcinogen	0.604374	1.53631	1.15269	Non-Carcinogen	0.45292	0.995051	-2.96044	Non-Carcinogen	0.459466	0.902904	-4.10885	Multi-Carcinogen	Multi-Carcinogen	Single-Carcinogen	Multi-Carcinogen	Carcinogen	0.246281	0.768397	0.14687	Carcinogen	0.517649	1.75889	7.09725	Multiple	0.507289	1.68492	3.88625	Carcinogen	0.347466	1.07912	3.18533	Single	0.467387	1.24975	-0.546812	Carcinogen	0.392848	1.17548	4.63329	Multiple	0.529406	1.27857	0.090594	Carcinogen
Bis-demethoxycurcumin	Carcinogen	0.680778	1.72992	2.84894	Carcinogen	0.796089	2.02365	5.25241	Carcinogen	0.571064	1.25461	3.9265	Non-Carcinogen	0.212729	0.418037	-9.60314	Multi-Carcinogen	Single-Carcinogen	Multi-Carcinogen	Multi-Carcinogen	Carcinogen	0.253262	0.790176	0.562273	Carcinogen	0.358511	1.21817	3.10997	Single	0.24003	0.797243	-1.49432	Carcinogen	0.277931	0.863169	0.326465	Multiple	0.490943	1.31274	1.60705	Carcinogen	0.326447	0.97679	1.8288	Multiple	0.517182	1.24904	3.51999	Carcinogen
Caffeic_acid	Non-Carcinogen	0.384816	0.977855	-4.37433	Carcinogen	0.711018	1.8074	3.56413	Non-Carcinogen	0.474905	1.04335	-2.00054	Non-Carcinogen	0.37488	0.736682	-6.02333	Non-Carcinogen	Single-Carcinogen	Non-Carcinogen	Multi-Carcinogen	Non-Carcinogen	0.210424	0.656524	-4.10342	Carcinogen	0.289614	0.984065	0.709926	Single	0.178148	0.591706	-4.29828	Non-Carcinogen	0.232008	0.720546	-2.72917					Carcinogen	0.310438	0.928888	0.991735	Multiple	0.529043	1.27769	1.84622	Non-Carcinogen
Capsaicin	Non-Carcinogen	0.477539	1.21347	-2.6995	Non-Carcinogen	0.287482	0.730775	-5.02561	Non-Carcinogen	0.470607	1.03391	-2.19403	Non-Carcinogen	0.387156	0.760807	-5.75547	Non-Carcinogen	Single-Carcinogen	Non-Carcinogen	Non-Carcinogen	Non-Carcinogen	0.213196	0.665171	-3.1875	Carcinogen	0.276269	0.938719	0.145122	Single	0.2484	0.825044	-1.22167	Non-Carcinogen	0.239332	0.74329	-2.1056					Non-Carcinogen	0.24396	0.729973	-4.28273					Non-Carcinogen
Cassumuin_A	Carcinogen	0.929827	2.36278	10.0825	Carcinogen	0.983187	2.49925	15.1504	Carcinogen	0.749335	1.64627	12.6466	Non-Carcinogen	0.031587	0.062073	-16.6227	Non-Carcinogen	Non-Carcinogen	Non-Carcinogen	Non-Carcinogen	Non-Carcinogen	0.233121	0.727338	-8.53467	Non-Carcinogen	0.211003	0.716956	-3.61369					Non-Carcinogen	0.211406	0.656561	-5.2803					Non-Carcinogen	0.265365	0.794022	-2.05615					Non-Carcinogen
Cassumuin_B	Carcinogen	0.875503	2.22474	7.58888	Carcinogen	0.978308	2.48685	14.2008	Carcinogen	0.731536	1.60716	11.6646	Non-Carcinogen	0.013643	0.026809	-18.9497	Non-Carcinogen	Non-Carcinogen	Non-Carcinogen	Non-Carcinogen	Non-Carcinogen	0.214603	0.66956	-6.4197	Non-Carcinogen	0.21643	0.735396	-3.19862					Non-Carcinogen	0.218229	0.677753	-4.221					Non-Carcinogen	0.267254	0.799673	-1.8962					Non-Carcinogen
Cinnamic_acid	Carcinogen	0.571818	1.45304	-0.116055	Carcinogen	0.602527	1.53161	1.38387	Non-Carcinogen	0.465988	1.02376	-2.39861	Non-Carcinogen	0.460084	0.904119	-4.09403	Non-Carcinogen	Single-Carcinogen	Non-Carcinogen	Single-Carcinogen	Non-Carcinogen	0.216767	0.676313	-2.53037	Carcinogen	0.307199	1.04381	1.39415	Single	0.170294	0.56562	-4.84828	Non-Carcinogen	0.243089	0.754958	-1.81442					Carcinogen	0.340462	1.01873	2.49762	Single	0.523677	1.26473	-0.96501	Carcinogen
curcumin	Carcinogen	0.909984	2.31236	8.969	Carcinogen	0.972219	2.47137	13.2738	Carcinogen	0.720455	1.58282	11.0741	Non-Carcinogen	0.020113	0.039525	-17.9069	Non-Carcinogen	Single-Carcinogen	Non-Carcinogen	Non-Carcinogen	Non-Carcinogen	0.211647	0.660339	-5.72201	Carcinogen	0.255312	0.867511	-0.843773	Single	0.19543	0.649108	-3.3109	Non-Carcinogen	0.223788	0.695017	-3.55101					Non-Carcinogen	0.272899	0.816564	-1.44125					Non-Carcinogen
Curcumin sulphate	Carcinogen	0.863166	2.19339	7.15715	Carcinogen	0.941896	2.39428	10.4806	Carcinogen	0.749613	1.64688	12.6623	Non-Carcinogen	0.027555	0.054148	-17.0207	Non-Carcinogen	Single-Carcinogen	Non-Carcinogen	Non-Carcinogen	Non-Carcinogen	0.240653	0.750837	-9.09512	Carcinogen	0.243395	0.827019	-1.47766	Single	0.240418	0.798531	-1.48133	Non-Carcinogen	0.211004	0.655315	-5.35648					Non-Carcinogen	0.276622	0.827704	-1.158					Non-Carcinogen
Cyclocurcumin	Carcinogen	0.596412	1.51554	1.28645	Carcinogen	0.680262	1.72921	3.03257	Carcinogen	0.523635	1.15041	0.478685	Non-Carcinogen	0.438068	0.860854	-4.61237	Non-Carcinogen	Non-Carcinogen	Non-Carcinogen	Non-Carcinogen	Non-Carcinogen	0.21536	0.671924	-2.7609	Non-Carcinogen	0.226162	0.768466	-2.52067					Non-Carcinogen	0.229554	0.712925	-2.95851					Non-Carcinogen	0.233252	0.697935	-5.98641					Non-Carcinogen
demethoxycurcumin	Carcinogen	0.90161	2.29108	8.64056	Carcinogen	0.968643	2.46227	12.8182	Carcinogen	0.732462	1.6092	11.7147	Non-Carcinogen	0.015965	0.031374	-18.5333	Non-Carcinogen	Single-Carcinogen	Non-Carcinogen	Multi-Carcinogen	Non-Carcinogen	0.214105	0.668008	-2.99437	Carcinogen	0.26486	0.899954	-0.37572	Single	0.201995	0.670912	-2.99116	Non-Carcinogen	0.228667	0.710169	-3.04448					Carcinogen	0.290259	0.868509	-0.212061	Multiple	0.527947	1.27504	2.10456	Non-Carcinogen
Dibenzoylmethane	Non-Carcinogen	0.553687	1.40697	-0.780717	Non-Carcinogen	0.575085	1.46186	-0.95535	Carcinogen	0.555471	1.22035	2.58742	Non-Carcinogen	0.453861	0.89189	-4.24243	Multi-Carcinogen	Single-Carcinogen	Non-Carcinogen	Non-Carcinogen	Carcinogen	0.239914	0.74853	-0.274109	Carcinogen	0.279669	0.950275	0.293273	Single	0.185803	0.617132	-3.83024	Non-Carcinogen	0.224917	0.698523	-3.42816					Non-Carcinogen	0.271831	0.813369	-1.52484					Non-Carcinogen
Dicaffeoylmethane	Carcinogen	0.572218	1.45406	-0.099387	Carcinogen	0.921041	2.34127	9.25044	Carcinogen	0.537221	1.18026	1.30787	Non-Carcinogen	0.109371	0.214926	-12.518	Non-Carcinogen	Single-Carcinogen	Non-Carcinogen	Non-Carcinogen	Non-Carcinogen	0.210764	0.657585	-3.92597	Carcinogen	0.251244	0.853689	-1.05343	Single	0.210697	0.699815	-2.60138	Non-Carcinogen	0.216766	0.673209	-4.42014					Non-Carcinogen	0.259456	0.776341	-2.58611					Non-Carcinogen
Dihydrocurcumin	Carcinogen	0.862923	2.19277	7.14897	Carcinogen	0.892685	2.26919	8.00115	Carcinogen	0.572291	1.25731	4.04685	Non-Carcinogen	0.044255	0.086965	-15.5977	Non-Carcinogen	Non-Carcinogen	Non-Carcinogen	Non-Carcinogen	Non-Carcinogen	0.232618	0.725769	-8.49385	Non-Carcinogen	0.199956	0.679419	-4.56817					Non-Carcinogen	0.214218	0.665294	-4.79867					Non-Carcinogen	0.227171	0.679737	-7.627					Non-Carcinogen
Ferulic_acid	Carcinogen	0.67861	1.72441	2.80937	Carcinogen	0.792411	2.0143	5.1701	Carcinogen	0.573017	1.2589	4.11938	Non-Carcinogen	0.269259	0.529124	-8.30828	Non-Carcinogen	Single-Carcinogen	Non-Carcinogen	Multi-Carcinogen	Non-Carcinogen	0.217791	0.679507	-6.94011	Carcinogen	0.236116	0.802287	-1.89742	Single	0.159449	0.5296	-5.78941	Non-Carcinogen	0.227695	0.70715	-3.14065					Carcinogen	0.306503	0.917114	0.771657	Multiple	0.530419	1.28101	0.496213	Non-Carcinogen
Gingerol	Non-Carcinogen	0.529617	1.34581	-1.49066	Carcinogen	0.605284	1.53862	0.862774	Non-Carcinogen	0.334625	0.735162	-7.36968	Non-Carcinogen	0.236564	0.464876	-9.0441	Non-Carcinogen	Non-Carcinogen	Non-Carcinogen	Non-Carcinogen	Non-Carcinogen	0.247842	0.773268	-9.56141	Non-Carcinogen	0.172604	0.586483	-8.45558					Non-Carcinogen	0.208749	0.648309	-5.83532					Non-Carcinogen	0.227005	0.679243	-11.0329					Non-Carcinogen
Hexa_hydrocurcumin	Non-Carcinogen	0.566272	1.43895	-0.33654	Carcinogen	0.604791	1.53737	1.82761	Non-Carcinogen	0.358249	0.787062	-6.54818	Non-Carcinogen	0.39126	0.768872	-5.66542	Non-Carcinogen	Non-Carcinogen	Non-Carcinogen	Non-Carcinogen	Non-Carcinogen	0.235967	0.736217	-8.75691	Non-Carcinogen	0.176965	0.601302	-7.50148					Non-Carcinogen	0.206382	0.640958	-6.49485					Non-Carcinogen	0.225012	0.673279	-9.35093					Non-Carcinogen
Hexa_hydrocurcuminol	Non-Carcinogen	0.560923	1.42536	-0.533576	Carcinogen	0.604341	1.53622	1.15827	Non-Carcinogen	0.359104	0.78894	-6.51815	Non-Carcinogen	0.446883	0.878177	-4.40702	Non-Carcinogen	Non-Carcinogen	Non-Carcinogen	Non-Carcinogen	Non-Carcinogen	0.226269	0.705959	-7.9287	Non-Carcinogen	0.174412	0.592627	-8.02179					Non-Carcinogen	0.206414	0.641059	-6.48388					Non-Carcinogen	0.225767	0.675536	-8.33584					Non-Carcinogen
Hydrazinocurcumins	Non-Carcinogen	0.5443	1.38312	-1.07503	Carcinogen	0.600333	1.52604	0.108068	Non-Carcinogen	0.493683	1.08461	-1.11485	Non-Carcinogen	0.473402	0.93029	-3.7707	Non-Carcinogen	Single-Carcinogen	Non-Carcinogen	Multi-Carcinogen	Non-Carcinogen	0.219719	0.685523	-2.11629	Carcinogen	0.238125	0.809112	-1.77881	Single	0.183923	0.610888	-3.94004	Non-Carcinogen	0.237038	0.736166	-2.29226					Carcinogen	0.288024	0.861821	-0.358495	Multiple	0.530237	1.28057	1.43443	Non-Carcinogen
Isoeugenol	Carcinogen	0.592405	1.50536	0.966485	Carcinogen	0.730507	1.85694	3.91832	Carcinogen	0.514464	1.13026	-0.038531	Non-Carcinogen	0.43323	0.851347	-4.72395	Non-Carcinogen	Single-Carcinogen	Non-Carcinogen	Non-Carcinogen	Non-Carcinogen	0.217367	0.678183	-2.43968	Carcinogen	0.24435	0.830264	-1.42457	Single	0.25047	0.831918	-1.15659	Non-Carcinogen	0.23528	0.730708	-2.44033					Non-Carcinogen	0.285353	0.853831	-0.537549					Non-Carcinogen
Methylcurcumin	Carcinogen	0.893856	2.27137	8.3049	Carcinogen	0.947765	2.4092	10.8845	Carcinogen	0.680968	1.49607	9.07595	Non-Carcinogen	0.21874	0.42985	-9.45988	Non-Carcinogen	Single-Carcinogen	Non-Carcinogen	Multi-Carcinogen	Non-Carcinogen	0.216864	0.676614	-6.80237	Carcinogen	0.285751	0.97094	0.550882	Single	0.240431	0.798573	-1.48091	Non-Carcinogen	0.228969	0.711106	-3.01505					Carcinogen	0.293781	0.879049	0.012757	Multiple	0.528003	1.27518	-0.259393	Carcinogen
Methylthiomethylcurcumin	Carcinogen	0.635404	1.61462	2.04694	Carcinogen	0.695414	1.76773	3.29068	Carcinogen	0.577261	1.26822	4.34068	Non-Carcinogen	0.238118	0.467929	-9.00842	Non-Carcinogen	Non-Carcinogen	Non-Carcinogen	Multi-Carcinogen	Non-Carcinogen	0.212122	0.661821	-3.45569	Non-Carcinogen	0.224866	0.764061	-2.60666					Non-Carcinogen	0.229159	0.711696	-2.99663					Carcinogen	0.287992	0.861726	-0.360598	Multiple	0.525514	1.26917	2.53681	Non-Carcinogen
Rosmarinic_acid	Non-Carcinogen	0.34011	0.864252	-5.08857	Carcinogen	0.758773	1.92879	4.46232	Non-Carcinogen	0.300504	0.660197	-8.53848	Non-Carcinogen	0.195322	0.383831	-10.0283	Non-Carcinogen	Non-Carcinogen	Non-Carcinogen	Non-Carcinogen	Non-Carcinogen	0.256018	0.798775	-10.0333	Non-Carcinogen	0.195459	0.66414	-5.01224					Non-Carcinogen	0.21255	0.660115	-5.07432					Non-Carcinogen	0.237731	0.711337	-5.18184					Non-Carcinogen
Sodiumcurcuminate	Carcinogen	0.881087	2.23893	7.79644	Carcinogen	0.93879	2.38639	10.284	Carcinogen	0.668298	1.46823	8.46402	Non-Carcinogen	0.199602	0.392241	-9.92224	Non-Carcinogen	Single-Carcinogen	Non-Carcinogen	Multi-Carcinogen	Non-Carcinogen	0.21301	0.664591	-6.0876	Carcinogen	0.283314	0.962659	0.448741	Single	0.238282	0.791438	-1.55329	Non-Carcinogen	0.225639	0.700765	-3.35152					Carcinogen	0.29356	0.878387	-0.001154	Multiple	0.527887	1.2749	-0.283618	Carcinogen
Tetra_hydrocurcumin	Non-Carcinogen	0.566661	1.43994	-0.321648	Carcinogen	0.605207	1.53843	0.933115	Non-Carcinogen	0.47382	1.04097	-2.04964	Non-Carcinogen	0.37435	0.73564	-6.03485	Non-Carcinogen	Non-Carcinogen	Non-Carcinogen	Non-Carcinogen	Non-Carcinogen	0.221528	0.691168	-7.42323	Non-Carcinogen	0.180738	0.614121	-6.85543					Non-Carcinogen	0.215663	0.669784	-4.57849					Non-Carcinogen	0.225098	0.673535	-9.01657					Non-Carcinogen
Trimethylcurcumin	Carcinogen	0.696106	1.76887	3.13288	Carcinogen	0.781489	1.98653	4.93184	Carcinogen	0.547567	1.20299	2.00469	Non-Carcinogen	0.511675	1.0055	-2.78791	Non-Carcinogen	Single-Carcinogen	Non-Carcinogen	Multi-Carcinogen	Non-Carcinogen	0.217268	0.677875	-6.8635	Carcinogen	0.276925	0.940948	0.173939	Single	0.299881	0.996032	0.188383	Non-Carcinogen	0.232275	0.721374	-2.70494					Carcinogen	0.29402	0.879763	0.027742	Multiple	0.530063	1.28015	0.321495	Carcinogen
[truncated: 61 more columns]
